# Supplementary material for: Cold and Heat Stress Diversely Alter Both Cauliflower Respiration and Distinct Mitochondrial Proteins Including OXPHOS Components and Matrix Enzymes
Source: Int J Mol Sci. 2018 Mar 16;19(3):877. doi: 10.3390/ijms19030877 (PMC5877738; doi:10.3390/ijms19030877)
Supplement: Supplementary file 1 [file ijms-19-00877-s001.zip]

Archive with 8 entries (8 files):
- Figure S3.pptx
- Table S2.xls
- Figure S2.pptx
- Figure S1.doc
- Table S5.doc
- Table S4.doc
- Table S1.xls
- Table S3ab.xls
