# Supplementary material for: Cold and Heat Stress Diversely Alter Both Cauliflower Respiration and Distinct Mitochondrial Proteins Including OXPHOS Components and Matrix Enzymes
Source: Int J Mol Sci. 2018 Mar 16;19(3):877. doi: 10.3390/ijms19030877 (PMC5877738; doi:10.3390/ijms19030877)
Supplement: Supplementary file 1 [file ijms-19-00877-s001.zip › Table S2.xls]

## Sheet: Arkusz1
Spot no.	Protein identity	AGI identifier	Species	Protein accession.version no.	UniProt accesion number	MW (Da)	pI	Query coverage	Sequence identity
1	heat shock 70 kDa protein 9, mitochondrial	At4g37910	Brassica oleracea var. oleracea	XP_013629229.1	A0A0D3BJQ8_BRAOL	72.959	5.9	0.99	0.93
2	pyruvate dehydrogenase E1 component subunit beta-1, mitochondrial	At5g50850	Brassica oleracea var. oleracea	XP_013622192.1	A0A0D3B428_BRAOL	39.544	5.67	1	0.96
3	D-3-phosphoglycerate dehydrogenase 1	At4g34200	Brassica oleracea var. oleracea	XP_013599447.1	A0A0D3DHM5_BRAOL	62.783	6.46	0.99	0.94
4; 10	phosphoglycerate kinase 1	At3g12780	Brassica oleracea var. oleracea	XP_013629856.1	A0A0D3BB01_BRAOL	50.255	6.99	1	0.96
5	malate dehydrogenase 1, mitochondrial	At1g53240	Brassica oleracea var. oleracea	XP_013587918.1	A0A0D3CQE1_BRAOL	35.747	8.48	1	0.96
6	heat shock protein 81-2 (HSP 90 related)	At5g56030	Brassica oleracea var. oleracea	XP_013628650.1	A0A0D3B360_BRAOL	80.025	4.97	1	0.98
7	heat shock protein 90-1	At3g07770	Brassica oleracea var. oleracea	XP_013619217.1	no data	90.582	5.27	1	0.89
8; 9	D-3-phosphoglycerate dehydrogenase 1	At4g34200	Brassica oleracea var. oleracea	XP_013607907.1	A0A0D3A229_BRAOL	62.551	6.1	1	0.93
11	succinyl-CoA ligase [ADP-forming] subunit beta, mitochondrial	At2g20420	Brassica oleracea var. oleracea	XP_013608607.1	A0A0D3E3Z1_BRAOL	45.242	7.56	1	0.96
12	probable mitochondrial-processing peptidase subunit beta isoform X1	At3g02090	Brassica oleracea var. oleracea	XP_013586969.1	A0A0D3CNH6_BRAOL	58.749	6.04	1	0.92
13	ATP synthase subunit alpha, mitochondrial	AtMg01190	Brassica oleracea var. oleracea	XP_013613736.1	A0A0D2ZQE9_BRAOL	39.284	8.68	0.71	0.98
14; 15	delta-1-pyrroline-5-carboxylate dehydrogenase 12A1, mitochondrial	At5g62530	Brassica oleracea var. oleracea	XP_013629313.1	A0A0D3BFR4_BRAOL	61.861	6.45	1	0.94
16; 17	elongation factor Tu, mitochondrial	At4g02930	Brassica oleracea var. oleracea	XP_013608664.1	A0A0D3E058_BRAOL	49.508	6.4	1	0.93
18	isocitrate dehydrogenase [NADP]	At5g15590	Brassica oleracea var. oleracea	XP_013629782.1	A0A0D3B154_BRAOL	49.774	7.24	0.95	0.95
19; 20	citrate synthase 4, mitochondrial	At2g44350	Brassica oleracea var. oleracea	XP_013637352.1	A0A0D3C679_BRAOL	52.604	6.68	1	0.96
21	10 kDa chaperonin	At1g14980	Brassica oleracea var. oleracea	XP_013584180.1	no data	10.811	7.99	1	0.98
22	ATP synthase subunit d, mitochondrial	At3g52300	Brassica oleracea var. oleracea	XP_013595345.1	A0A0D3DE66_BRAOL	19.62	4.92	1	0.95
